# Supplementary material for: Growth and physiological responses of submerged plant Vallisneria natans to water column ammonia nitrogen and sediment copper
Source: PeerJ. 2016 Apr 21;4:e1953. doi: 10.7717/peerj.1953 (PMC4846802; doi:10.7717/peerj.1953)
Supplement: Data S1 [file peerj-04-1953-s001.xlsx]

## Sheet: biomass
	Treatment	Below-ground biomass(g)	Above-ground biomass(g)	Total-biomass（first）(g)	Total-biomass（second）(g)	RGR(g g-1 d-1)
	LCuLN-1	1.43	5.36	6.79	15.26	0.115683
	LCuLN-2	0.98	6.65	7.63	16.9	0.113604
	LCuLN-3	1.59	6	7.59	15.96	0.106179
	MCuLN-1	1.41	6.9	8.31	16.55	0.0984181
	MCuLN-2	0.78	6.53	7.31	14.69	0.0997034
	MCuLN-3	1.1	6.51	7.61	15.2	0.0988332
	HCuLN-1	1.28	6.23	7.51	14.13	0.090295
	HCuLN-2	0.92	7.85	8.77	14.8	0.0747558
	HCuLN-3	0.91	5.18	6.09	9.79	0.0678162
	LCuMN-1	0.83	3.74	4.57	5.2	0.0184493
	LCuMN-2	1.4	4.27	5.67	6.51	0.0197358
	LCuMN-3	1.6	4.89	6.49	6.94	0.00957703
	MCuMN-1	0.83	3.3	4.13	3.67	-0.0168694
	MCuMN-2	1.56	1.59	3.15	2.39	-0.0394442
	MCuMN-3	0.94	3.13	4.07	4.29	0.00752053
	HCuMN-1	0.91	3.7	4.61	2.71	-0.075897
	HCuMN-2	0.88	2.7	3.58	3.09	-0.0210274
	HCuMN-3	1.04	3.1	4.14	3.95	-0.00671146
	LCuHN-1	0.93	1.32	2.25	1.29	-0.0794697
	LCuHN-2	1.51	1.67	3.18	1.99	-0.0669638
	LCuHN-3	1.31	1.68	2.99	2.03	-0.0553197
	MCuHN-1	0.94	1.26	2.2	1.13	-0.0951771
	MCuHN-2	0.91	1.21	2.12	0.94	-0.116184
	MCuHN-3	1	2.65	3.65	3.22	-0.0179065
	HCuHN-1	0.89	0.97	1.86	0.56	-0.171485
	HCuHN-2	0.59	1.28	1.87	0.89	-0.106067
	HCuHN-3	0.75	1.21	1.96	0.93	-0.106502

## Sheet: chlorophyll
Treatment	663nm	645nm	chla(mg/l)	chlb(mg/l)	chla+b(mg/l)	chla(mg/g)	chlb(mg/g)	chlorophyll(mg/g)
LCuLN-1	0.154	0.061	1.79171	0.68234	2.46728	0.223964	0.0852925	0.30841
LCuLN-2	0.259	0.106	3.00416	1.22564	4.21838	0.37552	0.153205	0.527297
LCuLN-3	0.318	0.133	3.68083	1.57018	5.23696	0.460104	0.196273	0.65462
MCuLN-1	0.243	0.096	2.82786	1.07088	3.88806	0.353482	0.13386	0.486007
MCuLN-2	0.193	0.077	2.24397	0.86778	3.10326	0.280496	0.108472	0.387907
MCuLN-3	0.212	0.086	2.46106	0.98572	3.43744	0.307632	0.123215	0.42968
HCuLN-1	0.2	0.08	2.3248	0.904	3.22	0.2906	0.113	0.4025
HCuLN-2	0.153	0.061	1.77901	0.68698	2.45926	0.222376	0.0858725	0.307407
HCuLN-3	0.232	0.094	2.69354	1.07612	3.75944	0.336693	0.134515	0.46993
LCuMN-1	0.167	0.066	1.94336	0.73652	2.67254	0.24292	0.092065	0.334067
LCuMN-2	0.314	0.126	3.64886	1.42844	5.06348	0.456108	0.178555	0.632935
LCuMN-3	0.229	0.094	2.65544	1.09004	3.73538	0.33193	0.136255	0.466923
MCuMN-1	0.196	0.078	2.27938	0.87676	3.14752	0.284922	0.109595	0.39344
MCuMN-2	0.242	0.098	2.80978	1.12132	3.92044	0.351222	0.140165	0.490055
MCuMN-3	0.188	0.075	2.18585	0.84518	3.02276	0.273231	0.105647	0.377845
HCuMN-1	0.141	0.055	1.64275	0.60526	2.24182	0.205344	0.0756575	0.280227
HCuMN-2	0.135	0.054	1.56924	0.6102	2.1735	0.196155	0.076275	0.271687
HCuMN-3	0.209	0.084	2.42834	0.95384	3.37298	0.303542	0.11923	0.421623
LCuHN-1	0.139	0.059	1.60659	0.70614	2.30658	0.200824	0.0882675	0.288323
LCuHN-2	0.161	0.067	1.86447	0.78726	2.64462	0.233059	0.0984075	0.330577
LCuHN-3	0.136	0.055	1.57925	0.62846	2.20172	0.197406	0.0785575	0.275215
MCuHN-1	0.14	0.06	1.6166	0.7244	2.3348	0.202075	0.09055	0.29185
MCuHN-2	0.095	0.039	1.10159	0.4523	1.5497	0.137699	0.0565375	0.193713
MCuHN-3	0.192	0.08	2.2232	0.94112	3.15584	0.2779	0.11764	0.39448
HCuHN-1	0.07	0.029	0.81099	0.3393	1.1472	0.101374	0.0424125	0.1434
HCuHN-2	0.088	0.035	1.02345	0.39318	1.41276	0.127931	0.0491475	0.176595
HCuHN-3	0.083	0.035	0.95995	0.41638	1.37266	0.119994	0.0520475	0.171583

## Sheet: NP-SH
Treatment	T-SH	T-SH	NP-SH	NP-SH	10%protein（mgprot/ml)	T-SH	NP-SH	P-SH	T-SH	NP-SH	P-SH
	measure OD	control OD	measure OD	control OD		（μmol/gprot）	（μmol/gprot）	（μmol/gprot）	（μmol/g）	（μmol/g）	（μmol/g）
LCuLN-1	0.3014	0.0401	0.0859	0.0588	0.5154	1328.47	611.35	717.115	6.1627	2.836	3.3267
LCuLN-2	0.2979	0.0448	0.0867	0.0519	0.6537	1014.59	618.994	395.593	5.9693	3.6419	2.3275
LCuLN-3	0.3026	0.0463	0.0877	0.0492	0.7225	929.615	619.62	309.996	6.0448	4.0291	2.0157
MCuLN-1	0.2975	0.0443	0.0889	0.0515	0.9451	702.065	460.145	241.919	5.9717	3.914	2.0577
MCuLN-2	0.298	0.0395	0.088	0.0449	0.7662	884.101	654.077	230.025	6.0967	4.5105	1.5862
MCuLN-3	0.3083	0.0512	0.0887	0.05	1.0144	664.162	443.601	220.561	6.0637	4.05	2.0137
HCuLN-1	0.3097	0.0587	0.0877	0.0403	1.0419	631.329	529.018	102.311	5.9198	4.9605	0.9593
HCuLN-2	0.2967	0.0429	0.0843	0.0512	0.8332	798.28	461.957	336.323	5.9858	3.464	2.5219
HCuLN-3	0.2971	0.045	0.0848	0.038	0.9105	725.554	597.658	127.896	5.9458	4.8977	1.0481
LCuMN-1	0.2985	0.0381	0.09	0.0449	0.3466	1968.72	1512.97	455.753	6.1415	4.7198	1.4217
LCuMN-2	0.3005	0.0454	0.0908	0.0491	0.3629	1842.13	1336.15	505.979	6.0165	4.364	1.6526
LCuMN-3	0.2985	0.0378	0.0887	0.0452	0.3197	2136.74	1582.01	554.727	6.1486	4.5523	1.5963
MCuMN-1	0.2949	0.0386	0.1	0.0524	0.3907	1719.09	1416.67	302.426	6.0448	4.9814	1.0634
MCuMN-2	0.2954	0.0403	0.0878	0.04	0.3355	1992.8	1656.88	335.919	6.0165	5.0023	1.0142
MCuMN-3	0.2929	0.0423	0.0997	0.0444	0.4706	1395.38	1366.3	29.0788	5.9104	5.7872	0.1232
HCuMN-1	0.2889	0.0429	0.098	0.0431	0.4315	1494.03	1479.47	14.5589	5.8019	5.7453	0.0565
HCuMN-2	0.2929	0.0383	0.0988	0.0465	0.4258	1566.85	1428.17	138.678	6.0047	5.4733	0.5315
HCuMN-3	0.2914	0.0383	0.0978	0.0465	0.4178	1587.62	1427.85	159.773	5.9693	5.3686	0.6007
LCuHN-1	0.2963	0.0381	0.1017	0.0497	0.3656	1850.53	1653.68	196.843	6.0896	5.4419	0.6478
LCuHN-2	0.3034	0.047	0.1015	0.0445	0.5293	1269.32	1252.1	17.2233	6.0472	5.9651	0.0821
LCuHN-3	0.2944	0.0412	0.0921	0.0442	0.4158	1595.94	1339.67	256.268	5.9717	5.0128	0.9589
MCuHN-1	0.3073	0.0564	0.0978	0.0484	0.3475	1891.9	1652.86	239.047	5.9175	5.1698	0.7477
MCuHN-2	0.3029	0.0494	0.0999	0.0465	0.5325	1247.64	1166.17	81.468	5.9788	5.5884	0.3904
MCuHN-3	0.3034	0.0454	0.0978	0.0403	0.3989	1694.79	1676	18.7903	6.0849	6.0174	0.0675
HCuHN-1	0.2972	0.043	0.0916	0.0369	0.3847	1731.76	1653.52	78.2403	5.9953	5.7244	0.2709
HCuHN-2	0.3049	0.0475	0.0916	0.0405	0.4081	1652.95	1456.07	196.881	6.0708	5.3477	0.7231
HCuHN-3	0.302	0.0444	0.09	0.0354	0.3834	1760.79	1656.01	104.775	6.0755	5.714	0.3615

## Sheet: proline
Treatment	measure OD	proline content（μg/g）
LCuLN-1	0.176	27.4194
LCuLN-2	0.132	20.3226
LCuLN-3	0.143	22.0968
MCuLN-1	0.176	27.4194
MCuLN-2	0.187	29.1935
MCuLN-3	0.132	20.3226
HCuLN-1	0.451	71.7742
HCuLN-2	0.209	32.7419
HCuLN-3	0.121	18.5484
LCuMN-1	0.286	45.1613
LCuMN-2	0.407	64.6774
LCuMN-3	0.33	52.2581
MCuMN-1	0.352	55.8065
MCuMN-2	0.319	50.4839
MCuMN-3	0.504	80.3226
HCuMN-1	0.352	55.8065
HCuMN-2	0.451	71.7742
HCuMN-3	0.374	59.3548
LCuHN-1	0.44	70
LCuHN-2	0.451	71.7742
LCuHN-3	0.33	52.2581
MCuHN-1	0.451	71.7742
MCuHN-2	0.55	87.7419
MCuHN-3	0.352	55.8065
HCuHN-1	0.44	70
HCuHN-2	0.608	97.0968
HCuHN-3	0.341	54.0323
